# Supplementary material for: Association between immune-inflammatory index and osteoporosis: a systematic review and meta-analysis
Source: Eur J Med Res. 2025 Jul 16;30:632. doi: 10.1186/s40001-025-02893-w (PMC12265382; doi:10.1186/s40001-025-02893-w)
Supplement: Supplementary file 5 — Supplementary Material 5 [file 40001_2025_2893_MOESM5_ESM.xlsx]

## Sheet: Sheet1
Author	study period	region	study design	Population	No. of patients	Gender		Mean/median Age	Mean/median BMI	Markers	cut-off	osteoporosis Categorical Variable	osteoporosis Continuous Variable
						Male	Female						osteoporosis	non-osteoporosis
Zhang 2023	2005-2008	China	Case-control	middle‐aged and older people	4625	2326	2299	62.55 ± 11.33	29.15 ± 6.36	SII	/	/	633.37 ± 390.56+435	590.98 ± 370.11+4190
A Karatas 2022a	2019.1-2019.7	Turkey	Cohort	nondialysis CKD patients	283	163	120	66.9 ± 12.3	30.58	MHR	/	/	0.02±0.02+67	0.01±0.01+80
A Karatas 2022b	2019.1-2019.7	Turkey	Cohort	nondialysis CKD patients	283	163	120	66.9 ± 12.3	30.58	NLR	/	/	2.95±1.51+67	2.54±1.11+80
A Karatas 2022c	2019.1-2019.7	Turkey	Cohort	nondialysis CKD patients	283	163	120	66.9 ± 12.3	30.58	PLR	/	/	149±76+67	119±06+80
Asma 2022a	2017.1-2019.12	Sultanate of Oman	Case-control	postmenopausal women	450	/	450	63.69 ± 8.23	/	NLR	/	/	1.97±3.16+221	1.52±1.95+65
Asma 2022b	2017.1-2019.12	Sultanate of Oman	Case-control	postmenopausal women	450	/	450	63.69 ± 8.23	/	MLR	/	/	0.33±0.41+221	0.22±0.22+65
Asma 2022c	2017.1-2019.12	Sultanate of Oman	Case-control	postmenopausal women	450	/	450	63.69 ± 8.23	/	PLR	/	/	143.30±162.06+221	143.69±140.50+65
Busra 2024a	2018.1-2023.12	Turkey	Case-control	postmenopausal women	368	/	368	57.67	28.67	NLR	/	/	1.73±0.55+61	1.63±0.55+154
Busra 2024b	2018.1-2023.12	Turkey	Case-control	postmenopausal women	368	/	368	57.67	28.67	PLR	/	/	134.78±36.29+61	127.78±40.34+154
Busra 2024c	2018.1-2023.12	Turkey	Case-control	postmenopausal women	368	/	368	57.67	28.67	MLR	/	/	0.18±0.08+61	0.17＋0.04+154
Busra 2024d	2018.1-2023.12	Turkey	Case-control	postmenopausal women	368	/	368	57.67	28.67	SII	/	/	483.40±192.86+61	445.04±185.82+154
Busra 2024e	2018.1-2023.12	Turkey	Case-control	postmenopausal women	368	/	368	57.67	28.67	SIRI	/	/	0.66±0.34+61	0.61±0.28+154
Busra 2024f	2018.1-2023.12	Turkey	Case-control	postmenopausal women	368	/	368	57.67	28.67	PIV	/	/	183.17±107.29+61	159.54±80.30+154
Dong 2024a	2006-2010	UK Biobank	Cohort	Systemic inflammation patients	393443	189757	203686	56.05 ± 8.08	/	SII	/	OR:1.113 (1.093, 1.132)	/	/
Dong 2024b	2006-2010	UK Biobank	Cohort	Systemic inflammation patients	393443	189757	203686	56.05 ± 8.08	/	NLR	/	OR:1.098 (1.079, 1.118)	/	/
Dong 2024c	2006-2010	UK Biobank	Cohort	Systemic inflammation patients	393443	189757	203686	56.05 ± 8.08	/	PLR	/	OR:1.092 (1.073, 1.111)	/	/
Fang 2021a	2015.1-2017.1	China	Cohort	postmenopausal women	238	/	238	60.5 ± 8.1	23.4 ± 1.1	NLR	3.64	OR:4.18 (2.35‐7.43)	/	/
Fang 2021b	2015.1-2017.1	China	Cohort	postmenopausal women	238	/	238	60.5 ± 8.1	23.4 ± 1.1	PLR	161.94	OR:1.80 (1.06‐3.07)	/	/
Fang 2021c	2015.1-2017.1	China	Cohort	postmenopausal women	238	/	238	60.5 ± 8.1	23.4 ± 1.1	MLR	4.16	OR:2.27 (1.33-3.85)	/	/
Fang 2021d	2015.1-2017.1	China	Cohort	postmenopausal women	238	/	238	60.5 ± 8.1	23.4 ± 1.1	SII	834.89	OR:5.12 (2.88‐9.11)	/	/
Gao 2019a	2015.1-2018.8	China	Case-control	osteoporosis patient	292	122	170	56.46	/	MLR	/	/	0.19 ± 0.10+181	0.12 ± 0.03+111
Gao 2019b	2015.1-2018.8	China	Case-control	osteoporosis patient	292	122	170	56.46	/	NLR	/	/	2.33 ± 1.76+181	1.51 ± 0.41+111
Gao 2019c	2015.1-2018.8	China	Case-control	osteoporosis patient	292	122	170	56.46	/	PLR	/	/	132.92 ± 54.11+181	110.49 ± 31.33+111
Hakan 2023a	2021.1-2022.1	Turkey	Case-control	postmenopausal women	527	/	527	53.03	29.63	NLR	/	/	2.3±0.81+148	1.64±0.34+105
Hakan 2023b	2021.1-2022.1	Turkey	Case-control	postmenopausal women	527	/	527	53.03	29.63	PLR	/	/	149.9±54.9+148	134.3±34+105
Hakan 2023c	2021.1-2022.1	Turkey	Case-control	postmenopausal women	527	/	527	53.03	29.63	MLR	/	/	0.19±0.03+148	0.14±0.03+105
Hakan 2023d	2021.1-2022.1	Turkey	Case-control	postmenopausal women	527	/	527	53.03	29.63	SII	/	/	642.1±362.7+148	456.6±145.7+105
Hang 2024a	2022.1-2023.5	China	Case-control	Male	826	826	/	62.5	/	SII	725	OR:1.495 (0.811–2.741)	/	/
Hang 2024b	2022.1-2023.5	China	Case-control	Male	826	826	/	62.5	/	NLR	2.52	/	/	/
Hang 2024c	2022.1-2023.5	China	Case-control	Male	826	826	/	62.5	/	MLR	3.23	/	/	/
Hang 2024d	2022.1-2023.5	China	Case-control	Male	826	826	/	62.5	/	PLR	147.8	OR:1.168 (0.653–2.054)	/	/
Huang 2016	2012.4-2015.9	China	Cohort	postmenopausal women	233	/	233	57.9	22.45	NLR	/	OR:1.018 (0.941-1.101)	2.74±1.06+122	2.12±0.89+51
Koseoglu 2017a	2015.5-2016 .5	Turkey	Case-control	postmenopausal women	211	/	211	56.8	/	NLR	/	/	1.9 ± 0.7+179	1.8 ± 1.1+32
Koseoglu 2017b	2015.5-2016 .5	Turkey	Case-control	postmenopausal women	211	/	211	56.8	/	PLR	/	/	136.3 ± 50.4+179	109.3 ± 22.7 +32
Liu 2016	2013 .1-2014.12	China	Case-control	postmenopausal women	269	/	269	52.5	/	NLR	/	OR:4.055(2.183-7.553)	/	/
Ma 2024	2021.1-2023.12	China	Cohort	elderly hypertensive patients	856	331	525	67.19 ± 6.17	26.24 ± 3.81	SIRI	/	OR:1.60 (1.37, 1.87)	/	/
Nie 2022a	2018.1-2020.12	China	Case-control	older Chinese people	648	232	416	67.21 ± 6.40	/	SIRI	/	OR:93.919 (18.734–470.854)	/	/
Nie 2022b	2018.1-2020.12	China	Case-control	older Chinese people	648	232	416	67.21 ± 6.40	/	NLR	/	OR:25.191 (10.666–59.496)	/	/
Nie 2022c	2018.1-2020.12	China	Case-control	older Chinese people	648	232	416	67.21 ± 6.40	/	AISI	/	OR:1.020 (1.013–1.026)	/	/
Nie 2022d	2018.1-2020.12	China	Case-control	older Chinese people	648	232	416	67.21 ± 6.40	/	PLR	/	OR:1.025 (1.014–1.035)	/	/
Nie 2022e	2018.1-2020.12	China	Case-control	older Chinese people	648	232	416	67.21 ± 6.40	/	MLR	/	OR:1.161( 1.062–1.271)	/	/
Semra1 2019a	2017.10-2018.1	Turkey	Case-control	postpartum women	93	/	93	29.57	27.81	PLR	/	/	130.87±107.78+22	226.19±286.79+71
Semra1 2019b	2017.10-2018.1	Turkey	Case-control	postpartum women	93	/	93	29.57	27.81	MLR	/	/	0.42±0.53+22	1.07±1.80+71
Semra1 2019c	2017.10-2018.1	Turkey	Case-control	postpartum women	93	/	93	29.57	27.81	NLR	/	/	6.30±9.83+22	15.29±27.92+71
Semra2 2019a	2016.7-2017.12	Turkey	Case-control	postmenopausal women	252	/	252	54.6	29.85	PLR	/	/	194.15±253.81+48	117.20±96.30+92
Semra2 2019b	2016.7-2017.12	Turkey	Case-control	postmenopausal women	252	/	252	54.6	29.85	NLR	/	/	3.94±6.18+48	2.91±4.18+92
Semra2 2019c	2016.7-2017.12	Turkey	Case-control	postmenopausal women	252	/	252	54.6	29.85	MLR	/	/	0.27±0.29+48	0.24±0.24+92
Song 2022a	2005-2017	Korea	Cohort	Postmenopausal women with rheumatoid arthritis	613	/	613	61.15	22.95	NLR	/	/	2.45±1.35+413	1.26±0.45+200
Song 2022b	2005-2017	Korea	Cohort	Postmenopausal women with rheumatoid arthritis	613	/	613	61.15	22.95	PLR	/	/	144.95±58.25+413	123.68±32.78+200
Song 2022c	2005-2017	Korea	Cohort	Postmenopausal women with rheumatoid arthritis	613	/	613	61.15	22.95	MLR	/	/	0.28±0.13+413	0.15±0.04+200
Tang 2022a	2007-2018	United States	Cohort	postmenopausal women	893	/	893	60.90 ± 0.26	/	SII	/	OR:2.986(1.533 5.815)	/	/
Tang 2022b	2007-2018	United States	Cohort	postmenopausal women	893	/	893	60.90 ± 0.26	/	PLR	/	OR:1.140(0.535 2.431)	/	/
Tang 2022c	2007-2018	United States	Cohort	postmenopausal women	893	/	893	60.90 ± 0.26	/	NLR	/	OR:2.610(1.357 5.020)	/	/
Yan 2024a	2020.1-2024.7	China	Case-control	Non-diabetic elderly	438	216	222	57.73	/	PLR	/	/	133.85±50.24+235	129.54±39.87+203
Yan 2024b	2020.1-2024.7	China	Case-control	Non-diabetic elderly	438	216	222	57.73	/	NLR	/	/	1.82±1.00+235	1.80±0.72 +203
Yan 2024c	2020.1-2024.7	China	Case-control	Non-diabetic elderly	438	216	222	57.73	/	MLR	/	OR:0.046(0.000-5.306)	0.19±0.11+235	0.20±0.07+203
Yan 2024d	2020.1-2024.7	China	Case-control	Non-diabetic elderly	438	216	222	57.73	/	SII	/	OR:1.001(1.000-1.003)	437.35±262.99+235	458.80±209.76+203
Yan 2024e	2020.1-2024.7	China	Case-control	Non-diabetic elderly	438	216	222	57.73	/	SIRI	/	OR:5.640(1.360-23.388)	0.66±0.74+235	0.72±0.43+203
Yan 2024f	2020.1-2024.7	China	Case-control	Non-diabetic elderly	438	216	222	57.73	/	PIV	/	OR:0.991(0.986-0.997)	160.61±179.01+235	187.06±126.52+203
Yilmaz 2014	2008.1-2011.12	Turkey	Case-control	postmenopausal women	438	/	438	64	24.43	NLR	/	/	4.68 ±0.72+151	2.01±0.54+135
Yu 2015	2009.1-2010.12	China	Case-control	postmenopausal women	512	/	512	74.95	23.1	NLR	/	/	2.53±0.65+208	2.09 ±1.17+204
Yuan 2024a	2022.1-2024.1	China	Case-control	osteoporosis in postmenopausal type 2 diabetic patients	320	/	320	63.67	24.4	NLR	/	OR:4.206(2.181, 8.112)	2.74±1.03+112	1.33±0.24 +109
Yuan 2024b	2022.1-2024.1	China	Case-control	osteoporosis in postmenopausal type 2 diabetic patients	320	/	320	63.67	24.4	MLR	/	OR:33.150(0.061, 17874.845)	0.24±0.09+112	0.16±0.05+109
Yuan 2024c	2022.1-2024.1	China	Case-control	osteoporosis in postmenopausal type 2 diabetic patients	320	/	320	63.67	24.4	PLR	/	OR:1.019 (1.008, 1.031)	162.03±32.53+112	99.28±28.23+109
Zeynel 2013		Turkey	Case-control	elderly people	1635	685	950	71.43	28.03	NLR	/	/	2.54±1.45+877	2.18±0.85+134
Zhang 2024a	2021.1-2022.12	China	Cohort	postmenopausal women	966	/	966	61	23.76	SII	504.09	/	410.79±270.82+457	305.79±187.53+173
Zhang 2024b	2021.1-2022.12	China	Cohort	postmenopausal women	966	/	966	61	23.76	PLR	131.87	/	104.86±63.96+457	87.54±34.33+173
Zhang 2024c	2021.1-2022.12	China	Cohort	postmenopausal women	966		966	61	23.76	NLR	2.02	/	2.11±0.98+457	1.42±0.74+173
Zhang 2024d	2021.1-2022.12	China	Cohort	postmenopausal women	966	/	966	61	23.76	MLR	0.12	/	0.21±0.13+457	0.16±0.11+173
